# Supplementary material for: The Health Behaviour of German Outpatient Caregivers in Relation to the COVID-19 Pandemic: A Mixed-Methods Study
Source: Int J Environ Res Public Health. 2021 Aug 3;18(15):8213. doi: 10.3390/ijerph18158213 (PMC8346166; doi:10.3390/ijerph18158213)
Supplement: Supplementary file 1 [file ijerph-18-08213-s001.zip]

Archive with 1 entries (1 files):
- ijerph-1276451-supplementary.pdf
